# Supplementary material for: Multiscale fusion network drives the repurposing of anticancer drugs
Source: Clin Transl Med. 2024 Jun 25;14(7):e1745. doi: 10.1002/ctm2.1745 (PMC11199060; doi:10.1002/ctm2.1745)
Supplement: Supplementary file 3 — Supporting Information [file CTM2-14-e1745-s003.xlsx]

## Sheet: Sheet1
Supplementary Table 1. Overview of the datasets used in this work
Datasets group	Source	Feature	According to GDSC
			feature size	drug coverage
Anti-tumor	GDSC2	Compounds	297	/
		Target protein	336	1
		Cell-line	969	1
		Pathway	24	0.9293
		IC50s	243466	1
Molecule	PubChem	Canonical SMILES	297	1
Protein	UniProtKB	Protein structure	336	/
Drug label	DrugBank	ATC: level4	43	0.1558
	FDA	Therapeutic Area	5	0.163
		Mechanism of Action	42
	UNECE	GHS	5	0.4094
	NORMAN	environmental monitoring	40	0.4094
	MeSH	Chemicals and Drugs Category	103	88.04
