# Supplementary material for: Multiscale fusion network drives the repurposing of anticancer drugs
Source: Clin Transl Med. 2024 Jun 25;14(7):e1745. doi: 10.1002/ctm2.1745 (PMC11199060; doi:10.1002/ctm2.1745)
Supplement: Supplementary file 4 — Supporting Information [file CTM2-14-e1745-s005.xlsx]

## Sheet: Sheet1
Supplementary Table2. Validation of outperformance with other integrative methods for DSN clustering.
Application of Artificial Intelligence in DDI		Clustering validity (SC)	IC50-based discrimination(ARI)
Our framwork		0.58	0.512
Preview framworks	Traditional Machine Learning(DDI-PULearn)	0.19	0.145
	Network Propagation(PMID)	0.38	0.343
	Matrix Factorization(GRPMF)	0.42	0.437
	Deep learning(CNN-DDI)	\	0.384
