# Supplementary material for: Multiscale fusion network drives the repurposing of anticancer drugs
Source: Clin Transl Med. 2024 Jun 25;14(7):e1745. doi: 10.1002/ctm2.1745 (PMC11199060; doi:10.1002/ctm2.1745)
Supplement: Supplementary file 5 — Supporting Information [file CTM2-14-e1745-s004.xlsx]

## Sheet: Sheet1
Supplementary Table3. Top-ranking 100 similarity drug pairs with different pathway
Pathway pair	Class	Drug pair	Rank
IGF1R signaling - RTK signaling	C6	BMS-536924 / BMS-754807	43
		BMS-536924 / GSK1904529A	45
		Linsitinib / GSK1904529A	65
		NVP-ADW742 / BMS-754807	77
		NVP-ADW742 / GSK1904529A	78
		Linsitinib / BMS-754807	79
Other, kinases - Metabolism	C16	KIN001 / 244_BX-912	27
		KIN001-244 / OSU-03012	35
Mitosis - Metabolism	C16	MPS-1-IN / BX-912	31
		MPS-1-IN-1 / OSU-03012	40
Other, kinases - RTK signaling	C14	Lestaurtinib / GW441756	72
		Imatinib / Dasatinib	90
Other, kinases - PI3K/MTOR signaling	C13	CMK / LJI308	6
Other, kinases - Mitosis	C16	MPS-1-IN-1 / KIN001-244	12
